# Supplementary material for: Assessment of CoQ10 Dietary Intake in a Mediterranean Cohort of Familial Hypercholesterolemia Patients: A Pilot Study
Source: Nutrients. 2025 Nov 10;17(22):3512. doi: 10.3390/nu17223512 (PMC12655468; doi:10.3390/nu17223512)
Supplement: Supplementary file 1 [file nutrients-17-03512-s001.zip]

Archive with 1 entries (1 files):
- nutrients-3955582-supplementary.pdf
